# Supplementary material for: miR‐542‐3p prevents ovariectomy‐induced osteoporosis in rats via targeting SFRP1
Source: J Cell Physiol. 2018 Apr 16;233(9):6798–806. doi: 10.1002/jcp.26430 (PMC6001432; doi:10.1002/jcp.26430)
Supplement: Supplementary file 1 — Supporting Tables S1. [file JCP-233-6798-s001.xls]

## Sheet: Table S1
Supplementary Table 1. Significantly regulated microRNAs in the MSCs from ovariectomized rats.
MicroRNA	Osteoporotic	Control	log2.Fold_change	p.value	q.value
miR-129-5p	761.651	25.4699	4.9023	1.18e-229	1.99e-228
miR-146a-5p	6.10495	2409.82	-8.6247	0	0
miR-363-3p	0	15.2819	-7.6276	0.00029529	0.00072763
miR-206-3p	1.23645	164.747	-7.0579	1.95e-33	1.07e-32
miR-142-3p	0	86.8461	-6.9643	1.91e-18	8.18e-18
miR-223-5p	0	19.5062	-6.3947	3.03e-05	8.1e-05
miR-223-3p	0	49.4488	-6.1517	3.23e-11	1.12e-10
miR-139-5p	1.08189	61.5004	-5.829	1.72e-13	6.4e-13
miR-6321	1.15917	19.7547	-4.091	0.00017073	0.00042924
miR-184	2.70473	31.9305	-3.5614	9.1e-06	2.51e-05
miR-325-3p	1.31372	14.288	-3.4431	0.0036406	0.0084137
miR-455-5p	104.402	1070.36	-3.3579	1.75e-135	2.04e-134
miR-10b-5p	2184.96	22203.1	-3.3451	0	0
miR-204-5p	36.6297	348.13	-3.2485	1.91e-43	1.25e-42
miR-708-3p	11.2053	106.104	-3.2432	2.51e-14	9.74e-14
miR-29c-5p	4.94579	42.9882	-3.1197	2.34e-06	6.74e-06
miR-340-3p	16.0738	104.24	-2.6971	4.99e-11	1.72e-10
miR-10b-3p	8.0369	48.4549	-2.5919	1.49e-05	4.03e-05
miR-99a-5p	11010.7	63830.2	-2.5353	0	0
miR-31b	32.1476	181.768	-2.4993	4.57e-16	1.85e-15
miR-146b-5p	638.316	3350.97	-2.3922	2.43e-246	4.52e-245
miR-455-3p	32.9977	172.325	-2.3847	3.63e-14	1.39e-13
miR-122-5p	26.5836	131.325	-2.3045	1.57e-10	5.35e-10
miR-3591	26.5063	130.704	-2.3019	1.82e-10	5.98e-10
miR-143-3p	18201.6	86073.3	-2.2415	0	0
miR-218a-5p	725.562	3364.26	-2.2131	8.38e-213	1.36e-211
miR-218b	694.497	3195.66	-2.2021	3.28e-200	4.69e-199
miR-31a-3p	13.06	59.1398	-2.179	4.91e-05	0.00012772
miR-22-5p	40.6482	178.786	-2.137	4.56e-12	1.63e-11
miR-10a-5p	45.9804	194.565	-2.0812	2.24e-12	8.11e-12
miR-676	140.491	576.24	-2.0362	4.01e-32	2.16e-31
miR-9a-5p	11.5144	42.8639	-1.8963	0.0029851	0.0069857
miR-9b-3p	11.4371	42.4912	-1.8934	0.0031665	0.0073639
miR-132-3p	52.549	187.856	-1.8379	2.09e-09	6.7e-09
miR-148a-3p	91304.4	291052	-1.6725	0	0
miR-132-5p	45.053	134.307	-1.5758	3.26e-05	8.66e-05
miR-195-5p	35.6251	101.01	-1.5035	0.00075003	0.001836
miR-542-3p	279.672	767.138	-1.4558	2.11e-109	2.24e-108
miR-340-5p	298.602	816.775	-1.4517	8.86e-20	3.88e-19
miR-151-3p	1039.23	2774.23	-1.4166	8.37e-59	6.23e-58
miR-31a-5p	262.668	690.42	-1.3942	3.73e-15	1.49e-14
miR-30e-3p	140.182	353.224	-1.3333	1.67e-07	5.13e-07
miR-361-3p	183.69	436.964	-1.2502	1.87e-07	5.67e-07
miR-196a-5p	222.251	528.282	-1.2491	1.06e-08	3.34e-08
miR-3557-5p	1114.97	2630.6	-1.2384	2.75e-36	1.58e-35
miR-378a-3p	1114.97	2630.35	-1.2383	2.86e-36	1.62e-35
miR-126a-3p	286.083	671.162	-1.2302	3.52e-10	1.15e-09
miR-125b-2-3p	80.6009	188.104	-1.2227	0.0010247	0.0024712
miR-1839-5p	144.201	330.86	-1.1981	2.74e-05	7.39e-05
miR-1843a-5p	77.8189	178.041	-1.194	0.0022405	0.005344
miR-145-5p	1853.2	3775.51	-1.0267	1.41e-24	6.92e-24
miR-93-5p	377.348	181.768	1.0538	2e-41	1.24e-40
miR-214-3p	2830.46	1356.61	1.061	9.35e-301	1.93e-299
miR-199a-5p	10642.9	5078.44	1.0674	0	0
miR-27a-5p	196.363	93.5552	1.0696	1.25e-22	5.81e-22
miR-203b-5p	52.9354	23.7305	1.1575	1.4e-07	4.34e-07
miR-421-3p	16.8466	7.4546	1.1763	0.0027741	0.0065329
miR-128-3p	902.142	394.845	1.1921	1.45e-107	1.5e-106
miR-872-3p	30.0611	12.6728	1.2462	4.11e-05	0.00010759
miR-339-5p	82.301	34.0427	1.2736	7.22e-12	2.54e-11
miR-503-3p	35.1614	14.4122	1.2867	6.79e-06	1.91e-05
miR-181a-1-3p	286.315	112.937	1.3421	3.86e-39	2.32e-38
miR-3570	286.778	113.061	1.3428	3.21e-39	1.96e-38
miR-199a-3p	40522.2	15253.7	1.4096	0	0
miR-203b-3p	62.8269	22.6123	1.4743	1.62e-10	5.37e-10
miR-203a-5p	59.0403	20.9971	1.4915	4.65e-10	1.5e-09
miR-27b-3p	35402.3	12182.6	1.539	0	0
miR-181b-5p	746.273	238.05	1.6484	1.17e-118	1.28e-117
miR-674-5p	84.0011	26.7123	1.6529	7.38e-15	2.89e-14
miR-351-5p	312.048	90.4491	1.7866	3.07e-54	2.2e-53
miR-98-5p	1201.98	334.339	1.846	2.72e-209	4.21e-208
miR-140-5p	788.466	213.201	1.8868	1.62e-140	2.01e-139
miR-322-5p	84.1556	22.488	1.9039	1.29e-16	5.39e-16
miR-222-3p	3418.54	906.852	1.9144	0	0
miR-20a-5p	667.217	149.092	2.162	3.73e-133	4.21e-132
miR-17-5p	385.308	79.0187	2.2857	4.13e-81	3.66e-80
miR-503-5p	21.3287	4.22427	2.336	6.03e-06	1.71e-05
miR-411-5p	17.233	3.23033	2.4154	3.8e-05	0.00010016
miR-221-3p	8151.43	1293.87	2.6554	0	0
miR-23b-5p	21.5605	3.23033	2.7386	1.44e-06	4.17e-06
miR-181b-1-3p	8.11418	1.11819	2.8593	0.002704	0.0064084
miR-582-3p	106.103	14.0395	2.9179	9.48e-28	4.83e-27
miR-140-3p	9514.76	1111.11	3.0982	0	0
miR-541-5p	21.406	2.48487	3.1068	5.77e-07	1.72e-06
miR-582-5p	13.06	1.49092	3.1309	9.1e-05	0.00023355
miR-379-5p	44.4348	4.10003	3.438	1.32e-13	5.02e-13
miR-127-3p	100.848	5.59095	4.1729	4.31e-31	2.29e-30
miR-129-1-3p	61.9769	2.36062	4.7145	3.25e-20	1.44e-19
miR-129-2-3p	61.9769	2.36062	4.7145	3.25e-20	1.44e-19

## Sheet: Table S2
Supplementary Table 2. MicroRNAs that contain the binding sites of sFRP1.
MicroRNA	Seed Length	Start	Sequence	End	Region
miR-105	11	2267	UCAAAUGCUCA	2257	3 UTR
miR-105	11	2267	UCAAAUGCUCA	2257	3 UTR
miR-1	11	4300	UGGAAUGUAAA	4290	3 UTR
miR-1	11	4300	UGGAAUGUAAA	4290	3 UTR
miR-105	10	2266	CAAAUGCUCA	2257	3 UTR
miR-105	10	2266	CAAAUGCUCA	2257	3 UTR
miR-1	10	4299	GGAAUGUAAA	4290	3 UTR
miR-206	10	4300	UGGAAUGUAA	4291	3 UTR
miR-1	10	4299	GGAAUGUAAA	4290	3 UTR
miR-873	10	3209	CAGGAACUUG	3200	3 UTR
miR-206	9	4299	GGAAUGUAA	4291	3 UTR
miR-34c-3p	9	3034	AUCACUAAC	3026	3 UTR
miR-335*	9	4459	UUUUUCAUU	4451	3 UTR
miR-335*	9	2101	UUUUUCAUU	2093	3 UTR
miR-484	9	2027	UCAGGCUCA	2019	3 UTR
miR-488	9	1658	UUGAAAGGC	1650	3 UTR
miR-606	9	2065	AAACUACUG	2057	3 UTR
miR-630	9	3374	GUAUUCUGU	3366	3 UTR
miR-542-3p	9	3581	UGUGACAGA	3573	3 UTR
miR-1260	9	3765	AUCCCACCU	3757	3 UTR
miR-720	9	2612	UCUCGCUGG	2604	3 UTR
miR-1324	9	1723	CAGACAGAA	1715	3 UTR
miR-19a*	8	2437	AGUUUUGC	2430	3 UTR
miR-19b-1*	8	2437	AGUUUUGC	2430	3 UTR
miR-19b-2*	8	2437	AGUUUUGC	2430	3 UTR
miR-27a	8	4284	UUCACAGU	4277	3 UTR
miR-33a*	8	2478	AAUGUUUC	2471	3 UTR
miR-106a	8	2545	AAAAGUGC	2538	3 UTR
miR-182*	8	2417	GGUUCUAG	2410	3 UTR
miR-204	8	1835	UCCCUUUG	1828	3 UTR
miR-211	8	1835	UCCCUUUG	1828	3 UTR
miR-27b	8	4284	UUCACAGU	4277	3 UTR
miR-130a*	8	3473	UUCACAUU	3466	3 UTR
miR-142-5p	8	3542	AUAAAGUA	3535	3 UTR
miR-143*	8	1514	GUGCAGUG	1507	3 UTR
miR-127-5p	8	3443	CUGAAGCU	3436	3 UTR
miR-367*	8	3437	CUGUUGCU	3430	3 UTR
miR-326	8	2319	CCUCUGGG	2312	3 UTR
miR-335*	8	4458	UUUUCAUU	4451	3 UTR
miR-335*	8	2100	UUUUCAUU	2093	3 UTR
miR-425	8	3531	AAUGACAC	3524	3 UTR
miR-484	8	2026	CAGGCUCA	2019	3 UTR
miR-486-5p	8	2748	UCCUGUAC	2741	3 UTR
miR-488	8	1657	UGAAAGGC	1650	3 UTR
miR-432*	8	2607	CUGGAUGG	2600	3 UTR
miR-526b	8	3253	CUCUUGAG	3246	3 UTR
miR-516b*	8	3433	UGCUUCCU	3426	3 UTR
miR-516b*	8	3433	UGCUUCCU	3426	3 UTR
miR-522	8	1536	AAAUGGUU	1529	3 UTR
miR-516a-3p	8	3433	UGCUUCCU	3426	3 UTR
miR-516a-3p	8	3433	UGCUUCCU	3426	3 UTR
miR-509-5p	8	2641	ACUGCAGA	2634	3 UTR
miR-510	8	3212	ACUCAGGA	3205	3 UTR
miR-558	8	2327	GAGCUGCU	2320	3 UTR
miR-559	8	3541	UAAAGUAA	3534	3 UTR
miR-567	8	4158	AGUAUGUU	4151	3 UTR
miR-576-5p	8	3162	UUCUAAUU	3155	3 UTR
miR-579	8	2098	UUCAUUUG	2091	3 UTR
miR-583	8	4244	AAAGAGGA	4237	3 UTR
miR-586	8	2771	UAUGCAUU	2764	3 UTR
miR-605	8	3767	AAAUCCCA	3760	3 UTR
miR-606	8	1712	AAACUACU	1705	3 UTR
miR-606	8	2064	AACUACUG	2057	3 UTR
miR-609	8	2223	GGGUGUUU	2216	3 UTR
miR-622	8	3689	CAGUCUGC	3682	3 UTR
miR-647	8	1509	GUGGCUGC	1502	3 UTR
miR-661	8	2337	UGCCUGGG	2330	3 UTR
miR-509-5p	8	2641	ACUGCAGA	2634	3 UTR
miR-509-3-5p	8	2641	ACUGCAGA	2634	3 UTR
miR-935	8	4070	CCAGUUAC	4063	3 UTR
miR-940	8	1994	AAGGCAGG	1987	3 UTR
miR-548e	8	2645	AAAAACUG	2638	3 UTR
miR-1303	8	3410	UUUAGAGA	3403	3 UTR
miR-548f	8	2645	AAAAACUG	2638	3 UTR
miR-548f	8	2645	AAAAACUG	2638	3 UTR
miR-548f	8	2645	AAAAACUG	2638	3 UTR
miR-548f	8	2645	AAAAACUG	2638	3 UTR
miR-548f	8	2645	AAAAACUG	2638	3 UTR
miR-1260	8	3764	UCCCACCU	3757	3 UTR
miR-1269	8	2119	CUGGACUG	2112	3 UTR
miR-1252	8	2389	GAAGGAAA	2382	3 UTR
miR-720	8	2611	CUCGCUGG	2604	3 UTR
miR-1909	8	2901	CGCAGGGG	2894	3 UTR
